# Supplementary material for: Anticancer Evaluation of Novel Benzofuran–Indole Hybrids as Epidermal Growth Factor Receptor Inhibitors against Non-Small-Cell Lung Cancer Cells
Source: Pharmaceuticals (Basel). 2024 Feb 9;17(2):231. doi: 10.3390/ph17020231 (PMC10893492; doi:10.3390/ph17020231)
Supplement: Supplementary file 1 [file pharmaceuticals-17-00231-s001.zip]

Archive with 1 entries (1 files):
- pharmaceuticals-2843608-supplementary.pdf
